# Supplementary material for: Genome-Wide Characterization of the GRAS Gene Family in Three Apiaceae Vegetables with Evolutionary Implications Across Representative Plants
Source: Life (Basel). 2026 Jul 3;16(7):1113. doi: 10.3390/life16071113 (PMC13412788; doi:10.3390/life16071113)
Supplement: Supplementary file 1 [file life-16-01113-s001.zip]

Archive with 2 entries (2 files):
- Supplementary Figures S1 and S2.pdf
- Supplementary Tables S1¿CS18.xls
